# Supplementary material for: Cancer-Associated Mutations of the Adenosine A2A Receptor Have Diverse Influences on Ligand Binding and Receptor Functions
Source: Molecules. 2022 Jul 22;27(15):4676. doi: 10.3390/molecules27154676 (PMC9331671; doi:10.3390/molecules27154676)
Supplement: Supplementary file 1 [file molecules-27-04676-s001.zip]

Archive with 1 entries (1 files):
- molecules-1726179-SI.pdf
